# Supplementary material for: Taxonomy and phylogenetic appraisal of Spegazzinia musae sp. nov. and S. deightonii (Didymosphaeriaceae, Pleosporales) on Musaceae from Thailand
Source: MycoKeys. 2020 Jul 21;70:19–37. doi: 10.3897/mycokeys.70.52043 (PMC7387365; doi:10.3897/mycokeys.70.52043)
Supplement: XML Treatment for Spegazzinia deightonii [file mycokeys.70.52043-treatment1.xml]

<!DOCTYPE tp:taxon-treatment
  PUBLIC "-//TaxonX//DTD Taxonomic Treatment Publishing DTD v0 20100105//EN" "tax-treatment-NSO.dtd">
<tp:taxon-treatment xmlns:tp="http://www.plazi.org/taxpub"><tp:treatment-meta><kwd-group><label>Taxon classification</label><kwd><named-content xmlns:xlink="http://www.w3.org/1999/xlink" content-type="kingdom">Fungi</named-content></kwd><kwd><named-content xmlns:xlink="http://www.w3.org/1999/xlink" content-type="order">Pleosporales</named-content></kwd><kwd><named-content xmlns:xlink="http://www.w3.org/1999/xlink" content-type="family">Didymosphaeriaceae</named-content></kwd></kwd-group><mixed-citation publication-type="journal"><person-group><name><surname>Samarakoon</surname><given-names>Binu C.</given-names></name><name><surname>Phookamsak</surname><given-names>Rungtiwa</given-names></name><name><surname>Wanasinghe</surname><given-names>Dhanushka N.</given-names></name><name><surname>Chomnunti</surname><given-names>Putarak</given-names></name><name><surname>Hyde</surname><given-names>Kevin D.</given-names></name><name><surname>McKenzie</surname><given-names>Eric H. C.</given-names></name><name><surname>Promputtha</surname><given-names>Itthayakorn</given-names></name><name><surname>Xu</surname><given-names>Jian-Chu</given-names></name><name><surname>Li</surname><given-names>Yun-Ju</given-names></name></person-group><article-title>Taxonomy and phylogenetic appraisal of <italic><tp:taxon-name><tp:taxon-name-part taxon-name-part-type="genus" reg="Spegazzinia">Spegazzinia</tp:taxon-name-part> <tp:taxon-name-part taxon-name-part-type="species" reg="musae">musae</tp:taxon-name-part></tp:taxon-name></italic> sp. nov. and <italic><tp:taxon-name><tp:taxon-name-part taxon-name-part-type="genus" reg="Spegazzinia">S.</tp:taxon-name-part> <tp:taxon-name-part taxon-name-part-type="species" reg="deightonii">deightonii</tp:taxon-name-part></tp:taxon-name></italic> (<tp:taxon-name><tp:taxon-name-part taxon-name-part-type="family">Didymosphaeriaceae</tp:taxon-name-part></tp:taxon-name>, <tp:taxon-name><tp:taxon-name-part taxon-name-part-type="order">Pleosporales</tp:taxon-name-part></tp:taxon-name>) on <tp:taxon-name><tp:taxon-name-part taxon-name-part-type="family">Musaceae</tp:taxon-name-part></tp:taxon-name> from Thailand</article-title><source>MycoKeys</source><day>21</day><month>7</month><year>2020</year><volume>70</volume><fpage>19</fpage><lpage>37</lpage><pub-id pub-id-type="doi">10.3897/mycokeys.70.52043</pub-id></mixed-citation></tp:treatment-meta><tp:nomenclature><tp:taxon-name><object-id xmlns:xlink="http://www.w3.org/1999/xlink" content-type="arpha" xlink:type="simple">C429487B-B639-5CF2-A5B5-E45B14E51180</object-id>
              <tp:taxon-name-part taxon-name-part-type="genus" reg="Spegazzinia">Spegazzinia</tp:taxon-name-part>
              <tp:taxon-name-part taxon-name-part-type="species" reg="deightonii">deightonii</tp:taxon-name-part>
              <object-id xmlns:xlink="http://www.w3.org/1999/xlink" xlink:type="simple">Facesoffungi Number: FoF07238</object-id>
            </tp:taxon-name><tp:taxon-authority>(S. Hughes) Subram., J. Indian bot. Soc. 35: 78 (1956)</tp:taxon-authority><xref ref-type="fig" rid="F2">Figure 2</xref></tp:nomenclature><tp:treatment-sec sec-type="description" id="SECID0EWLAI"><title>Description.</title><p><italic>Saprobic</italic> on dead leaves of <italic><tp:taxon-name><tp:taxon-name-part taxon-name-part-type="genus" reg="Musa">Musa</tp:taxon-name-part></tp:taxon-name></italic> sp. <bold>Sexual morph</bold> Undetermined. <bold>Asexual morph</bold> Hyphomycetous. <italic>Sporodochia</italic> powder like, dark, dense, dry, 1–3 mm diameter. <italic>Conidiophore mother cells</italic> 3.5–6.8 × 2.5–5.0 μm (<italic>x̄</italic> = 5.59 × 4.15 μm, n = 6), hyaline to light brown, subspherical or doliiform. <italic>Conidiophores</italic> long or short and give rise to two types of conidia referred here as α and β. <italic>Conidiophores of α conidia</italic> up to 48–120 × 1–2 μm (<italic>x̄</italic> = 95.3 × 1.6 μm, n = 20) long, erect or flexuous, narrow, verruculose, unbranched, hyaline to golden-brown. <italic>Conidiophores of β conidia</italic> initially hyaline, light brown to brown at maturity, very short and slightly bent, 1.6–2 × 2.5–3 μm (<italic>x̄</italic> = 1.8 × 2.6 μm, n =10). <italic>Conidiogenous cell development</italic> basauxic, forming a single, terminal holoblastic conidium at the apex of conidiophore. <italic>Conidial development</italic> holoblastic. <italic>Conidia</italic> two types: α <italic>conidia</italic> stellate, 18–28 × 17–29 μm (<italic>x̄</italic> = 25.1 × 23.3 μm, n = 25), solitary, globose to variously shaped, with spines 4–6 μm long, 4–8-celled, frequently 4- to 6-celled, deeply constricted at the septa. β <italic>conidia</italic> disc-shaped, initially hyaline, light brown to dark brown at maturity, 8-celled, 16–21 × 11–14 μm (<italic>x̄</italic> = 19.2 × 14.6 μm, n = 25), flat from both sides with short and blunt spines, frequently with attached conidiogenous cells when splitting from the conidiophores.</p></tp:treatment-sec><tp:treatment-sec sec-type="description" id="SECID0ERNAI"><title>Culture characteristics.</title><p>Conidia germinating on <abbrev xmlns:xlink="http://www.w3.org/1999/xlink" xlink:title="potato dextrose agar" xlink:type="simple">PDA</abbrev> within 13–14 h. Colonies growing on <abbrev xmlns:xlink="http://www.w3.org/1999/xlink" xlink:title="potato dextrose agar" xlink:type="simple">PDA</abbrev>, reaching a diameter of 55 mm after 14 d at 25 °C, raised, moderately dense, undulate margin, middle grey, periphery brownish grey and olive green at immature stage; reverse white to greyish white.</p></tp:treatment-sec><tp:treatment-sec sec-type="material" id="SECID0EWNAI"><title>Material examined.</title><p>Thailand, Chiang Rai Province, Doi Thun, on a dead leaf of <italic><tp:taxon-name><tp:taxon-name-part taxon-name-part-type="genus" reg="Musa">Musa</tp:taxon-name-part></tp:taxon-name></italic> sp. (<tp:taxon-name><tp:taxon-name-part taxon-name-part-type="family">Musaceae</tp:taxon-name-part></tp:taxon-name>), 7 December 2018, M.C. Samarakoon, BNS 072 (<named-content xmlns:xlink="http://www.w3.org/1999/xlink" content-type="dwc:institutional_code" xlink:type="simple">MFLU</named-content> 19-2908), living culture <named-content xmlns:xlink="http://www.w3.org/1999/xlink" content-type="dwc:institutional_code" xlink:type="simple">MFLUCC</named-content> 20-0002.</p></tp:treatment-sec><tp:treatment-sec sec-type="notes" id="SECID0ESOAI"><title>Notes.</title><p><italic><tp:taxon-name><tp:taxon-name-part taxon-name-part-type="genus" reg="Spegazzinia">Spegazzinia</tp:taxon-name-part> <tp:taxon-name-part taxon-name-part-type="species" reg="deightonii">deightonii</tp:taxon-name-part></tp:taxon-name></italic><named-content xmlns:xlink="http://www.w3.org/1999/xlink" content-type="dwc:institutional_code" xlink:type="simple">MFLUCC</named-content> 20-0002 clustered with <italic><tp:taxon-name><tp:taxon-name-part taxon-name-part-type="genus" reg="Spegazzinia">S.</tp:taxon-name-part> <tp:taxon-name-part taxon-name-part-type="species" reg="deightonii">deightonii</tp:taxon-name-part></tp:taxon-name></italic> (yone 66, yone 212) with significant statistical support (Figure <xref ref-type="fig" rid="F1">1</xref>). All the strains of <italic><tp:taxon-name><tp:taxon-name-part taxon-name-part-type="genus" reg="Spegazzinia">S.</tp:taxon-name-part> <tp:taxon-name-part taxon-name-part-type="species" reg="deightonii">deightonii</tp:taxon-name-part></tp:taxon-name></italic> described in <xref ref-type="bibr" rid="B16">Ellis (1971)</xref> and <xref ref-type="bibr" rid="B61">Tanaka et al. (2015)</xref> have similar morphological features with our strain such as dark brown, 8-celled, disked-shaped, spiny conidia. With morphological and multigene phylogenetic support, we report a new host record of <italic><tp:taxon-name><tp:taxon-name-part taxon-name-part-type="genus" reg="Spegazzinia">S.</tp:taxon-name-part> <tp:taxon-name-part taxon-name-part-type="species" reg="deightonii">deightonii</tp:taxon-name-part></tp:taxon-name></italic> from <italic><tp:taxon-name><tp:taxon-name-part taxon-name-part-type="genus" reg="Musa">Musa</tp:taxon-name-part></tp:taxon-name></italic> sp.</p><fig id="F2" position="float" orientation="portrait"><object-id xmlns:xlink="http://www.w3.org/1999/xlink" content-type="doi" xlink:type="simple">10.3897/mycokeys.70.52043.figure2</object-id><object-id xmlns:xlink="http://www.w3.org/1999/xlink" content-type="arpha" xlink:type="simple">615BB71E-6C49-5DD0-B706-65A8C1311FB2</object-id><label>Figure 2.</label><caption><p><italic><tp:taxon-name><tp:taxon-name-part taxon-name-part-type="genus" reg="Spegazzinia">Spegazzinia</tp:taxon-name-part> <tp:taxon-name-part taxon-name-part-type="species" reg="deightonii">deightonii</tp:taxon-name-part></tp:taxon-name></italic> (<named-content xmlns:xlink="http://www.w3.org/1999/xlink" content-type="dwc:institutional_code" xlink:type="simple">MFLU</named-content> 19-2908) <bold>a–c</bold> fungal colonies on host surface <bold>d</bold> conidiophore mother cell of α conidia <bold>e–g</bold> α conidia <bold>i</bold> a developmental stage of β conidia <bold>h, k</bold> conidia <bold>l</bold> colonies on <abbrev xmlns:xlink="http://www.w3.org/1999/xlink" xlink:title="potato dextrose agar" xlink:type="simple">PDA</abbrev> after 28 days showing sporulation <bold>j, m–p</bold> β conidia. Scale bars: 500μm (<bold>a</bold>), 200μm (<bold>b</bold>), 50 μm (<bold>c</bold>), 20μm (<bold>e–h</bold>), 10μm (<bold>d, k, m–p</bold>), 5 μm (<bold>i, j</bold>).</p></caption><graphic xmlns:xlink="http://www.w3.org/1999/xlink" xlink:href="mycokeys-70-019-g002.jpg" position="float" orientation="portrait" xlink:type="simple" id="oo_434238.jpg"><uri content-type="original_file" xlink:type="simple">https://binary.pensoft.net/fig/434238</uri></graphic></fig></tp:treatment-sec><tp:treatment-sec><!--Section generated to contain objects referenced in tp:taxon-treatment.--><fig id="F1" position="float" orientation="portrait"><object-id xmlns:xlink="http://www.w3.org/1999/xlink" content-type="doi" xlink:type="simple">10.3897/mycokeys.70.52043.figure1</object-id><object-id xmlns:xlink="http://www.w3.org/1999/xlink" content-type="arpha" xlink:type="simple">739DFF52-8163-5D78-8A29-30CCB5A231CE</object-id><label>Figure 1.</label><caption><p>Maximum likelihood tree revealed by RAxML from an analysis of <abbrev xmlns:xlink="http://www.w3.org/1999/xlink" xlink:title="18S small subunit" id="ABBRID0EBBAI" xlink:type="simple">SSU</abbrev>, <abbrev xmlns:xlink="http://www.w3.org/1999/xlink" xlink:title="28S large subunit" id="ABBRID0EFBAI" xlink:type="simple">LSU</abbrev> and <abbrev xmlns:xlink="http://www.w3.org/1999/xlink" xlink:title="internal transcribed spacer" id="ABBRID0EJBAI" xlink:type="simple">ITS</abbrev> and <abbrev xmlns:xlink="http://www.w3.org/1999/xlink" xlink:title="translation elongation factor 1-alpha" id="ABBRID0ENBAI" xlink:type="simple">TEF1-α</abbrev> sequence data of selected genera of family <tp:taxon-name><tp:taxon-name-part taxon-name-part-type="family">Didymosphaeriaceae</tp:taxon-name-part></tp:taxon-name>, showing the phylogenetic position of <italic><tp:taxon-name><tp:taxon-name-part taxon-name-part-type="genus" reg="Spegazzinia">Spegazzinia</tp:taxon-name-part> <tp:taxon-name-part taxon-name-part-type="species" reg="musae">musae</tp:taxon-name-part></tp:taxon-name></italic> (<named-content xmlns:xlink="http://www.w3.org/1999/xlink" content-type="dwc:institutional_code" xlink:type="simple">MFLUCC</named-content> 20-0001) and <italic><tp:taxon-name><tp:taxon-name-part taxon-name-part-type="genus" reg="Spegazzinia">S.</tp:taxon-name-part> <tp:taxon-name-part taxon-name-part-type="species" reg="deightonii">deightonii</tp:taxon-name-part></tp:taxon-name></italic> (<named-content xmlns:xlink="http://www.w3.org/1999/xlink" content-type="dwc:institutional_code" xlink:type="simple">MFLUCC</named-content> 20-0002). <abbrev xmlns:xlink="http://www.w3.org/1999/xlink" xlink:title="Maximum likelihood" xlink:type="simple">ML</abbrev> bootstrap supports (≥60 %) and Bayesian posterior probabilities (≥ 0.95 <abbrev xmlns:xlink="http://www.w3.org/1999/xlink" xlink:title="Bayesian posterior probabilities" id="ABBRID0EWCAI" xlink:type="simple">BYPP</abbrev>) are given above in the branches, respectively. The tree was rooted with <italic><tp:taxon-name><tp:taxon-name-part taxon-name-part-type="genus" reg="Pleospora">Pleospora</tp:taxon-name-part> <tp:taxon-name-part taxon-name-part-type="species" reg="herbarum">herbarum</tp:taxon-name-part></tp:taxon-name></italic> and <italic><tp:taxon-name><tp:taxon-name-part taxon-name-part-type="genus" reg="Stemphylium">Stemphylium</tp:taxon-name-part> <tp:taxon-name-part taxon-name-part-type="species" reg="botryosum">botryosum</tp:taxon-name-part></tp:taxon-name></italic> (<tp:taxon-name><tp:taxon-name-part taxon-name-part-type="family">Pleosporaceae</tp:taxon-name-part></tp:taxon-name>). Strains generated in this study are indicated in red-bold. Ex-type species are indicated in bold. The scale bar represents the expected number of nucleotide substitutions per site. A best scoring RAxML tree is shown with a final <abbrev xmlns:xlink="http://www.w3.org/1999/xlink" xlink:title="Maximum likelihood" xlink:type="simple">ML</abbrev> optimization likelihood value of -13516.66. The matrix had 795 distinct alignment patterns, with 33.60% of undetermined characters or gaps. Estimated base frequencies were: A = 0.239862, C = 0.245185, G = 0.277025, T = 0.237927; substitution rates AC = 1.626982, AG = 2.468452, AT = 1.211822, CG = 1.092437, CT = 6.295657, GT = 1.000000; proportion of invariable sites I = 0.484119; gamma distribution shape parameter α = 0.445929.</p></caption><graphic xmlns:xlink="http://www.w3.org/1999/xlink" xlink:href="mycokeys-70-019-g001.jpg" position="float" orientation="portrait" xlink:type="simple" id="oo_434237.jpg"><uri content-type="original_file" xlink:type="simple">https://binary.pensoft.net/fig/434237</uri></graphic></fig></tp:treatment-sec><ref-list><ref id="B16"><mixed-citation xmlns:xlink="http://www.w3.org/1999/xlink" xlink:type="simple"><person-group><name name-style="western"><surname>Ellis</surname><given-names>MB</given-names></name></person-group> (<year>1971</year>) Dematiaceous <tp:taxon-name><tp:taxon-name-part taxon-name-part-type="above-genus">hyphomycetes</tp:taxon-name-part></tp:taxon-name>. Commonwealth Mycological Institute, Kew.</mixed-citation></ref><ref id="B61"><mixed-citation xmlns:xlink="http://www.w3.org/1999/xlink" xlink:type="simple"><person-group><name name-style="western"><surname>Tanaka</surname><given-names>K</given-names></name><name name-style="western"><surname>Hirayama</surname><given-names>K</given-names></name><name name-style="western"><surname>Yonezawa</surname><given-names>H</given-names></name><name name-style="western"><surname>Sato</surname><given-names>G</given-names></name><name name-style="western"><surname>Toriyabe</surname><given-names>A</given-names></name><name name-style="western"><surname>Kudo</surname><given-names>H</given-names></name><name name-style="western"><surname>Hashimoto</surname><given-names>A</given-names></name><name name-style="western"><surname>Matsumura</surname><given-names>M</given-names></name><name name-style="western"><surname>Harada</surname><given-names>Y</given-names></name><name name-style="western"><surname>Kurihara</surname><given-names>Y</given-names></name><name name-style="western"><surname>Shirouzu</surname><given-names>T</given-names></name></person-group> (<year>2015</year>) Revision of the <tp:taxon-name><tp:taxon-name-part taxon-name-part-type="suborder">Massarineae</tp:taxon-name-part></tp:taxon-name> (<tp:taxon-name><tp:taxon-name-part taxon-name-part-type="order">Pleosporales</tp:taxon-name-part></tp:taxon-name>, <tp:taxon-name><tp:taxon-name-part taxon-name-part-type="class">Dothideomycetes</tp:taxon-name-part></tp:taxon-name>). Studies in mycology 82: 75–136. ttps://<ext-link xlink:type="simple" ext-link-type="doi" xlink:href="10.1016/j.simyco.2015.10.002">doi.org/10.1016/j.simyco.2015.10.002</ext-link></mixed-citation></ref></ref-list></tp:taxon-treatment>
