# Supplementary material for: Taxonomy and phylogenetic appraisal of Spegazzinia musae sp. nov. and S. deightonii (Didymosphaeriaceae, Pleosporales) on Musaceae from Thailand
Source: MycoKeys. 2020 Jul 21;70:19–37. doi: 10.3897/mycokeys.70.52043 (PMC7387365; doi:10.3897/mycokeys.70.52043)
Supplement: XML Treatment for Spegazzinia musae [file mycokeys.70.52043-treatment2.xml]

<!DOCTYPE tp:taxon-treatment
  PUBLIC "-//TaxonX//DTD Taxonomic Treatment Publishing DTD v0 20100105//EN" "tax-treatment-NSO.dtd">
<tp:taxon-treatment xmlns:tp="http://www.plazi.org/taxpub"><tp:treatment-meta><kwd-group><label>Taxon classification</label><kwd><named-content xmlns:xlink="http://www.w3.org/1999/xlink" content-type="kingdom">Fungi</named-content></kwd><kwd><named-content xmlns:xlink="http://www.w3.org/1999/xlink" content-type="order">Pleosporales</named-content></kwd><kwd><named-content xmlns:xlink="http://www.w3.org/1999/xlink" content-type="family">Didymosphaeriaceae</named-content></kwd></kwd-group><mixed-citation publication-type="journal"><person-group><name><surname>Samarakoon</surname><given-names>Binu C.</given-names></name><name><surname>Phookamsak</surname><given-names>Rungtiwa</given-names></name><name><surname>Wanasinghe</surname><given-names>Dhanushka N.</given-names></name><name><surname>Chomnunti</surname><given-names>Putarak</given-names></name><name><surname>Hyde</surname><given-names>Kevin D.</given-names></name><name><surname>McKenzie</surname><given-names>Eric H. C.</given-names></name><name><surname>Promputtha</surname><given-names>Itthayakorn</given-names></name><name><surname>Xu</surname><given-names>Jian-Chu</given-names></name><name><surname>Li</surname><given-names>Yun-Ju</given-names></name></person-group><article-title>Taxonomy and phylogenetic appraisal of <italic><tp:taxon-name><tp:taxon-name-part taxon-name-part-type="genus" reg="Spegazzinia">Spegazzinia</tp:taxon-name-part> <tp:taxon-name-part taxon-name-part-type="species" reg="musae">musae</tp:taxon-name-part></tp:taxon-name></italic> sp. nov. and <italic><tp:taxon-name><tp:taxon-name-part taxon-name-part-type="genus" reg="Spegazzinia">S.</tp:taxon-name-part> <tp:taxon-name-part taxon-name-part-type="species" reg="deightonii">deightonii</tp:taxon-name-part></tp:taxon-name></italic> (<tp:taxon-name><tp:taxon-name-part taxon-name-part-type="family">Didymosphaeriaceae</tp:taxon-name-part></tp:taxon-name>, <tp:taxon-name><tp:taxon-name-part taxon-name-part-type="order">Pleosporales</tp:taxon-name-part></tp:taxon-name>) on <tp:taxon-name><tp:taxon-name-part taxon-name-part-type="family">Musaceae</tp:taxon-name-part></tp:taxon-name> from Thailand</article-title><source>MycoKeys</source><day>21</day><month>7</month><year>2020</year><volume>70</volume><fpage>19</fpage><lpage>37</lpage><pub-id pub-id-type="doi">10.3897/mycokeys.70.52043</pub-id></mixed-citation></tp:treatment-meta><tp:nomenclature><tp:taxon-name><object-id xmlns:xlink="http://www.w3.org/1999/xlink" content-type="arpha" xlink:type="simple">888C2C14-2FA0-5BEE-878F-04509EB0C4E1</object-id>
              <tp:taxon-name-part taxon-name-part-type="genus" reg="Spegazzinia">Spegazzinia</tp:taxon-name-part>
              <tp:taxon-name-part taxon-name-part-type="species" reg="musae">musae</tp:taxon-name-part>
              <object-id xmlns:xlink="http://www.w3.org/1999/xlink" content-type="mycobank" xlink:type="simple">835298</object-id>
              <object-id xmlns:xlink="http://www.w3.org/1999/xlink" xlink:type="simple">Facesoffungi Number: FoF07237</object-id>
            </tp:taxon-name><tp:taxon-authority>Samarakoon, Phookamsak, Wanas., Chomnunti &amp; K.D. Hyde</tp:taxon-authority><tp:taxon-status xmlns:xlink="http://www.w3.org/1999/xlink" xlink:type="simple">sp. nov.</tp:taxon-status><xref ref-type="fig" rid="F3">Figure 3</xref></tp:nomenclature><tp:treatment-sec sec-type="etymology" id="SECID0EDUAI"><title>Etymology.</title><p>The name reflects the host genus, <italic><tp:taxon-name><tp:taxon-name-part taxon-name-part-type="genus" reg="Musa">Musa</tp:taxon-name-part></tp:taxon-name></italic> (<tp:taxon-name><tp:taxon-name-part taxon-name-part-type="family">Musaceae</tp:taxon-name-part></tp:taxon-name>).</p></tp:treatment-sec><tp:treatment-sec sec-type="Holotype" id="SECID0EVUAI"><title>Holotype.</title><p><named-content xmlns:xlink="http://www.w3.org/1999/xlink" content-type="dwc:institutional_code" xlink:type="simple">MFLU</named-content> 19-2907</p></tp:treatment-sec><tp:treatment-sec sec-type="description" id="SECID0EAVAI"><title>Description.</title><p><italic>Saprobic</italic> on a dead leaf of <italic><tp:taxon-name><tp:taxon-name-part taxon-name-part-type="genus" reg="Musa">Musa</tp:taxon-name-part></tp:taxon-name></italic> sp. <bold>Sexual morph</bold> Undetermined. <bold>Asexual morph</bold> Hyphomycetous. <italic>Sporodochia</italic> dark, dense, dry, powdery, velvety, 1–2 mm diameter. <italic>Conidiophore mother cells</italic> 3.4–5.8 × 3.7–4.7 μm (<italic>x̄</italic> = 4.6 × 4.1 μm, n = 10) subhyaline or light brown, doliiform or subspherical. <italic>Conidiophores</italic> usually short to long bearing two types of conidia referred to here as α and β. <italic>Conidiophores</italic> of α <italic>conidia</italic> up to 40–85 × 0.8–2.5 μm (<italic>x̄</italic> = 64 × 21.7 μm, n = 15), pale brown or dark golden brown, rough-walled, hyaline at bottom near the conidiophore mother cell, pale brown at middle, dark golden brown at top near conidial cells, erect or flexuous, narrow and long, generally unbranched, rarely branched. <italic>Conidiophores</italic> of β <italic>conidia</italic> 0.7–3.5 × 1.5–3 μm (<italic>x̄</italic> = 1.9 × 2.3 μm, n = 15) short, erect, unbranched, hyaline when immature, subhyaline or hyaline at maturity. <italic>Conidiogenous cell development</italic> basauxic, forming a single, terminal holoblastic conidium at the apex of conidiophore. <italic>Conidial development</italic> holoblastic. <italic>Conidia</italic> solitary, dry, two types: α <italic>conidia</italic> stellate, 15–22.7 × 14.5–20.5 μm (<italic>x̄</italic> = 18.8 × 17.8 μm, n = 15), 4–6 celled, each cell globose to subglobose, deeply constricted at the septa, conspicuously spinulate, 4–6 spines, each 2–8 μm long arise from surface of each cell. β <italic>conidia</italic> disc-shaped, initially hyaline, 4-celled, each cell slightly turbinate in shape, rough-walled, crossed septate, becoming brown to dark brown at maturity, each cell turbinate, crossed-septate, smooth-walled, light brown at the center near the septa, dark brown at periphery in constricted areas, 9.3–14.2 × 8.4–12.5 μm (<italic>x̄</italic> = 12.7 × 10.8 μm, n = 40), somewhat obovoid, deeply constricted at the septa, flat from side view, frequently with attached conidiogenous cells when splitting from the conidiophores.</p></tp:treatment-sec><tp:treatment-sec sec-type="description" id="SECID0E6WAI"><title>Culture characteristics.</title><p>Conidia germinating on <abbrev xmlns:xlink="http://www.w3.org/1999/xlink" xlink:title="potato dextrose agar" xlink:type="simple">PDA</abbrev> within 12–15 h, germ tubes produced from one or several cells. Colonies growing on <abbrev xmlns:xlink="http://www.w3.org/1999/xlink" xlink:title="potato dextrose agar" xlink:type="simple">PDA</abbrev>, reaching a diameter of 46 mm after 14 d at 25 °C, greyish white, unevenly raised, surface rough, moderately dense, radially striated at center, margin crenulate; reverse white to greyish white.</p></tp:treatment-sec><tp:treatment-sec sec-type="material" id="SECID0EEXAI"><title>Material examined.</title><p>Thailand, Nan Province, on a dead leaf of <italic><tp:taxon-name><tp:taxon-name-part taxon-name-part-type="genus" reg="Musa">Musa</tp:taxon-name-part></tp:taxon-name></italic> sp. (<tp:taxon-name><tp:taxon-name-part taxon-name-part-type="family">Musaceae</tp:taxon-name-part></tp:taxon-name>), 12 September 2018, B.C. Samarakoon, BNS 069 (<named-content xmlns:xlink="http://www.w3.org/1999/xlink" content-type="dwc:institutional_code" xlink:type="simple">MFLU</named-content> 19-2907, <bold>holotype</bold>), ex-type living culture <named-content xmlns:xlink="http://www.w3.org/1999/xlink" content-type="dwc:institutional_code" xlink:type="simple">MFLUCC</named-content> 20-0001.</p></tp:treatment-sec><tp:treatment-sec sec-type="notes" id="SECID0ECYAI"><title>Notes.</title><p>Based on BLASTn search results of <abbrev xmlns:xlink="http://www.w3.org/1999/xlink" xlink:title="18S small subunit" id="ABBRID0EIYAI" xlink:type="simple">SSU</abbrev>, <abbrev xmlns:xlink="http://www.w3.org/1999/xlink" xlink:title="28S large subunit" id="ABBRID0EMYAI" xlink:type="simple">LSU</abbrev>, <abbrev xmlns:xlink="http://www.w3.org/1999/xlink" xlink:title="internal transcribed spacer" id="ABBRID0EQYAI" xlink:type="simple">ITS</abbrev> and <abbrev xmlns:xlink="http://www.w3.org/1999/xlink" xlink:title="translation elongation factor 1-alpha" id="ABBRID0EUYAI" xlink:type="simple">TEF1-α</abbrev> sequence data, <italic><tp:taxon-name><tp:taxon-name-part taxon-name-part-type="genus" reg="Spegazzinia">Spegazzinia</tp:taxon-name-part> <tp:taxon-name-part taxon-name-part-type="species" reg="musae">musae</tp:taxon-name-part></tp:taxon-name></italic> showed a high similarity (<abbrev xmlns:xlink="http://www.w3.org/1999/xlink" xlink:title="18S small subunit" id="ABBRID0EDZAI" xlink:type="simple">SSU</abbrev> = 98.24%, <abbrev xmlns:xlink="http://www.w3.org/1999/xlink" xlink:title="28S large subunit" id="ABBRID0EHZAI" xlink:type="simple">LSU</abbrev> = 98.92%, <abbrev xmlns:xlink="http://www.w3.org/1999/xlink" xlink:title="internal transcribed spacer" id="ABBRID0ELZAI" xlink:type="simple">ITS</abbrev> = 96.91%, <abbrev xmlns:xlink="http://www.w3.org/1999/xlink" xlink:title="translation elongation factor 1-alpha" id="ABBRID0EPZAI" xlink:type="simple">TEF1-α</abbrev> = 98.11%) to <italic><tp:taxon-name><tp:taxon-name-part taxon-name-part-type="genus" reg="Spegazzinia">S.</tp:taxon-name-part> <tp:taxon-name-part taxon-name-part-type="species" reg="neosundara">neosundara</tp:taxon-name-part></tp:taxon-name></italic> (<named-content xmlns:xlink="http://www.w3.org/1999/xlink" content-type="dwc:institutional_code" xlink:type="simple">MFLUCC</named-content> 15-0456). In the multigene phylogeny, <italic><tp:taxon-name><tp:taxon-name-part taxon-name-part-type="genus" reg="Spegazzinia">S.</tp:taxon-name-part> <tp:taxon-name-part taxon-name-part-type="species" reg="musae">musae</tp:taxon-name-part></tp:taxon-name></italic> groups as a sister taxon to <italic><tp:taxon-name><tp:taxon-name-part taxon-name-part-type="genus" reg="Spegazzinia">S.</tp:taxon-name-part> <tp:taxon-name-part taxon-name-part-type="species" reg="deightonii">deightonii</tp:taxon-name-part></tp:taxon-name></italic> with strong statistical support (77% <abbrev xmlns:xlink="http://www.w3.org/1999/xlink" xlink:title="Maximum likelihood" xlink:type="simple">ML</abbrev>, 0.99 <abbrev xmlns:xlink="http://www.w3.org/1999/xlink" xlink:title="Bayesian posterior probabilities" id="ABBRID0EZ1AI" xlink:type="simple">BYPP</abbrev>) (Figure <xref ref-type="fig" rid="F1">1</xref>). Also, <abbrev xmlns:xlink="http://www.w3.org/1999/xlink" xlink:title="internal transcribed spacer" id="ABBRID0EB2AI" xlink:type="simple">ITS</abbrev> sequence comparison revealed 3.75% base pair differences between <italic><tp:taxon-name><tp:taxon-name-part taxon-name-part-type="genus" reg="Spegazzinia">S.</tp:taxon-name-part> <tp:taxon-name-part taxon-name-part-type="species" reg="musae">musae</tp:taxon-name-part></tp:taxon-name></italic> and <italic><tp:taxon-name><tp:taxon-name-part taxon-name-part-type="genus" reg="Spegazzinia">S.</tp:taxon-name-part> <tp:taxon-name-part taxon-name-part-type="species" reg="deightonii">deightonii</tp:taxon-name-part></tp:taxon-name></italic>, which is in agreement with the species concept outlined by <xref ref-type="bibr" rid="B29">Jeewon and Hyde (2016)</xref>. Besides, <italic><tp:taxon-name><tp:taxon-name-part taxon-name-part-type="genus" reg="Spegazzinia">S.</tp:taxon-name-part> <tp:taxon-name-part taxon-name-part-type="species" reg="musae">musae</tp:taxon-name-part></tp:taxon-name></italic> has contrasting morphological features to <italic><tp:taxon-name><tp:taxon-name-part taxon-name-part-type="genus" reg="Spegazzinia">S.</tp:taxon-name-part> <tp:taxon-name-part taxon-name-part-type="species" reg="deightonii">deightonii</tp:taxon-name-part></tp:taxon-name></italic> in both kinds of conidia. The disk-shaped conidia of <italic><tp:taxon-name><tp:taxon-name-part taxon-name-part-type="genus" reg="Spegazzinia">S.</tp:taxon-name-part> <tp:taxon-name-part taxon-name-part-type="species" reg="musae">musae</tp:taxon-name-part></tp:taxon-name></italic> are 4-celled and do not bear spines at the periphery of cells, while the disc-shaped conidia of <italic><tp:taxon-name><tp:taxon-name-part taxon-name-part-type="genus" reg="Spegazzinia">S.</tp:taxon-name-part> <tp:taxon-name-part taxon-name-part-type="species" reg="deightonii">deightonii</tp:taxon-name-part></tp:taxon-name></italic> are 8-celled and spiny. Based on contrasting morphological differences and significant statistical support from our molecular phylogeny, <italic><tp:taxon-name><tp:taxon-name-part taxon-name-part-type="genus" reg="Spegazzinia">Spegazzinia</tp:taxon-name-part> <tp:taxon-name-part taxon-name-part-type="species" reg="musae">musae</tp:taxon-name-part></tp:taxon-name></italic> is introduced as a new species.</p><fig id="F3" position="float" orientation="portrait"><object-id xmlns:xlink="http://www.w3.org/1999/xlink" content-type="doi" xlink:type="simple">10.3897/mycokeys.70.52043.figure3</object-id><object-id xmlns:xlink="http://www.w3.org/1999/xlink" content-type="arpha" xlink:type="simple">C2EF11FE-C583-57F1-904A-76D167F9C6BF</object-id><label>Figure 3.</label><caption><p><italic><tp:taxon-name><tp:taxon-name-part taxon-name-part-type="genus" reg="Spegazzinia">Spegazzinia</tp:taxon-name-part> <tp:taxon-name-part taxon-name-part-type="species" reg="musae">musae</tp:taxon-name-part></tp:taxon-name></italic> (<named-content xmlns:xlink="http://www.w3.org/1999/xlink" content-type="dwc:institutional_code" xlink:type="simple">MFLU</named-content> 19-2907, holotype) <bold>a–c</bold> fungal colonies on host surface <bold>d</bold> mature conidia <bold>e</bold> conidiophore of α conidia with the mother cell <bold>f, g</bold> α conidia <bold>h–q</bold> β conidia <bold>r</bold> colony on <abbrev xmlns:xlink="http://www.w3.org/1999/xlink" xlink:title="potato dextrose agar" xlink:type="simple">PDA</abbrev> after 28 days. Scale bars: 200 μm (<bold>a–c</bold>), 20 μm (<bold>d–g, j</bold>), 10 μm (<bold>h, i, k–q</bold>).</p></caption><graphic xmlns:xlink="http://www.w3.org/1999/xlink" xlink:href="mycokeys-70-019-g003.jpg" position="float" orientation="portrait" xlink:type="simple" id="oo_434239.jpg"><uri content-type="original_file" xlink:type="simple">https://binary.pensoft.net/fig/434239</uri></graphic></fig></tp:treatment-sec><tp:treatment-sec><!--Section generated to contain objects referenced in tp:taxon-treatment.--><fig id="F1" position="float" orientation="portrait"><object-id xmlns:xlink="http://www.w3.org/1999/xlink" content-type="doi" xlink:type="simple">10.3897/mycokeys.70.52043.figure1</object-id><object-id xmlns:xlink="http://www.w3.org/1999/xlink" content-type="arpha" xlink:type="simple">739DFF52-8163-5D78-8A29-30CCB5A231CE</object-id><label>Figure 1.</label><caption><p>Maximum likelihood tree revealed by RAxML from an analysis of <abbrev xmlns:xlink="http://www.w3.org/1999/xlink" xlink:title="18S small subunit" id="ABBRID0EBBAI" xlink:type="simple">SSU</abbrev>, <abbrev xmlns:xlink="http://www.w3.org/1999/xlink" xlink:title="28S large subunit" id="ABBRID0EFBAI" xlink:type="simple">LSU</abbrev> and <abbrev xmlns:xlink="http://www.w3.org/1999/xlink" xlink:title="internal transcribed spacer" id="ABBRID0EJBAI" xlink:type="simple">ITS</abbrev> and <abbrev xmlns:xlink="http://www.w3.org/1999/xlink" xlink:title="translation elongation factor 1-alpha" id="ABBRID0ENBAI" xlink:type="simple">TEF1-α</abbrev> sequence data of selected genera of family <tp:taxon-name><tp:taxon-name-part taxon-name-part-type="family">Didymosphaeriaceae</tp:taxon-name-part></tp:taxon-name>, showing the phylogenetic position of <italic><tp:taxon-name><tp:taxon-name-part taxon-name-part-type="genus" reg="Spegazzinia">Spegazzinia</tp:taxon-name-part> <tp:taxon-name-part taxon-name-part-type="species" reg="musae">musae</tp:taxon-name-part></tp:taxon-name></italic> (<named-content xmlns:xlink="http://www.w3.org/1999/xlink" content-type="dwc:institutional_code" xlink:type="simple">MFLUCC</named-content> 20-0001) and <italic><tp:taxon-name><tp:taxon-name-part taxon-name-part-type="genus" reg="Spegazzinia">S.</tp:taxon-name-part> <tp:taxon-name-part taxon-name-part-type="species" reg="deightonii">deightonii</tp:taxon-name-part></tp:taxon-name></italic> (<named-content xmlns:xlink="http://www.w3.org/1999/xlink" content-type="dwc:institutional_code" xlink:type="simple">MFLUCC</named-content> 20-0002). <abbrev xmlns:xlink="http://www.w3.org/1999/xlink" xlink:title="Maximum likelihood" xlink:type="simple">ML</abbrev> bootstrap supports (≥60 %) and Bayesian posterior probabilities (≥ 0.95 <abbrev xmlns:xlink="http://www.w3.org/1999/xlink" xlink:title="Bayesian posterior probabilities" id="ABBRID0EWCAI" xlink:type="simple">BYPP</abbrev>) are given above in the branches, respectively. The tree was rooted with <italic><tp:taxon-name><tp:taxon-name-part taxon-name-part-type="genus" reg="Pleospora">Pleospora</tp:taxon-name-part> <tp:taxon-name-part taxon-name-part-type="species" reg="herbarum">herbarum</tp:taxon-name-part></tp:taxon-name></italic> and <italic><tp:taxon-name><tp:taxon-name-part taxon-name-part-type="genus" reg="Stemphylium">Stemphylium</tp:taxon-name-part> <tp:taxon-name-part taxon-name-part-type="species" reg="botryosum">botryosum</tp:taxon-name-part></tp:taxon-name></italic> (<tp:taxon-name><tp:taxon-name-part taxon-name-part-type="family">Pleosporaceae</tp:taxon-name-part></tp:taxon-name>). Strains generated in this study are indicated in red-bold. Ex-type species are indicated in bold. The scale bar represents the expected number of nucleotide substitutions per site. A best scoring RAxML tree is shown with a final <abbrev xmlns:xlink="http://www.w3.org/1999/xlink" xlink:title="Maximum likelihood" xlink:type="simple">ML</abbrev> optimization likelihood value of -13516.66. The matrix had 795 distinct alignment patterns, with 33.60% of undetermined characters or gaps. Estimated base frequencies were: A = 0.239862, C = 0.245185, G = 0.277025, T = 0.237927; substitution rates AC = 1.626982, AG = 2.468452, AT = 1.211822, CG = 1.092437, CT = 6.295657, GT = 1.000000; proportion of invariable sites I = 0.484119; gamma distribution shape parameter α = 0.445929.</p></caption><graphic xmlns:xlink="http://www.w3.org/1999/xlink" xlink:href="mycokeys-70-019-g001.jpg" position="float" orientation="portrait" xlink:type="simple" id="oo_434237.jpg"><uri content-type="original_file" xlink:type="simple">https://binary.pensoft.net/fig/434237</uri></graphic></fig></tp:treatment-sec><ref-list><ref id="B29"><mixed-citation xmlns:xlink="http://www.w3.org/1999/xlink" xlink:type="simple"><person-group><name name-style="western"><surname>Jeewon</surname><given-names>R</given-names></name><name name-style="western"><surname>Hyde</surname><given-names>KD</given-names></name></person-group> (<year>2016</year>) <article-title>Establishing species boundaries and new taxa among fungi: recommendations to resolve taxonomic ambiguities.</article-title><source>Mycosphere</source><volume>7</volume>: <fpage>1669</fpage>–<lpage>1677</lpage>. <ext-link xlink:type="simple" ext-link-type="doi" xlink:href="10.5943/mycosphere/7/11/4">https://doi.org/10.5943/mycosphere/7/11/4</ext-link></mixed-citation></ref></ref-list></tp:taxon-treatment>
